# Supplementary material for: A Lipidomics Atlas of Selected Sphingolipids in Multiple Mouse Nervous System Regions
Source: Int J Mol Sci. 2021 Oct 21;22(21):11358. doi: 10.3390/ijms222111358 (PMC8583963; doi:10.3390/ijms222111358)
Supplement: Supplementary file 1 [file ijms-22-11358-s001.zip]

Archive with 1 entries (1 files):
- ijms-1416794-supplementary.pdf
